# Supplementary material for: Cytochrome P450-2D6 activity in people with codeine use disorder
Source: Pharmacogenomics J. 2023 Nov 9;23(6):195–200. doi: 10.1038/s41397-023-00319-6 (PMC10661737; doi:10.1038/s41397-023-00319-6)
Supplement: Supplementary file 1 — Table S1 [file 41397_2023_319_MOESM1_ESM.xlsx]

## Sheet: Table S1
Table S1 – Regression model results testing effects of codeine doses and CYP2D6 genotype on stabilisation sublingual buprenorphine dose
Model	Codeine only
	Estimate	Std. Error	t value	Pr(>|t|)	F(1,85) = 6.336, p = 0.01
(Intercept)	12.4115	1.39736	8.882	9.36e-14
Codeine	0.004192	0.001665	2.517	0.0137
Model	Main effects: Codeine & CYP2D6 phenotype
	Estimate	Std. Error	t value	Pr(>|t|)	F(4,82) = 1.781, p = 0.14
(Intercept)	12.9011	1.77772	7.257	2.03e-10
Codeine	0.003955	0.001714	2.307	0.0236
CYP2D6 phenotype	-3.28743	3.58818	-0.916	0.3623
Model	Main effects: Codeine & CYP2D6 activity score
	Estimate	Std. Error	t value	Pr(>|t|)	F(2,82) = 3.324, p = 0.04
(Intercept)	13.7066	2.57673	5.319	8.48e-07
Codeine	0.004125	0.001676	2.462	0.0159
CYP2D6 Score	-0.752353	1.25565	-0.599	0.5507
Model	Interaction: Codeine & CYP2D6 activity score (centred)
	Estimate	Std. Error	t value	Pr(>|t|)	F(3,83) = 3.964, p = 0.01
(Intercept)	15.3256	0.813715	18.834	<2.0E-16
Codeine!	0.004057	0.001638	2.477	0.0153
CYP2D6 Score!	-0.303111	1.24379	-0.244	0.8081
Codeine! * Score!	0.006662	0.002999	2.221	0.029
!Covariates centred prior to regression
Model	Interaction: Codeine & CYP2D6 phenotype
	Estimate	Std. Error	t value	Pr(>|t|)	F(7,79) = 2.302, p = 0.03
(Intercept)	10.5212	3.3713	3.121	0.00252
Codeine	0.011046	0.005367	2.058	0.04287
CYP2D6 phenotype	-16.0314	8.83303	-1.815	0.07333
Codeine * phenotype	0.027998	0.014218	1.969	0.05243
